# Supplementary material for: Multifaceted Sulfonamide-Derived Thiosemicarbazones: Combining Metal Chelation and Carbonic Anhydrases Inhibition in Anticancer Therapy
Source: Int J Mol Sci. 2025 Jan 30;26(3):1225. doi: 10.3390/ijms26031225 (PMC11818225; doi:10.3390/ijms26031225)
Supplement: Supplementary file 1 [file ijms-26-01225-s001.zip]

Archive with 4 entries (4 files):
- Supporting information-Sulfonamides-derived thiosemicarbazones.pdf
- Video S1_Control.avi
- Video S2_4a.avi
- Video S3_5b.avi
